# Supplementary material for: Pearl millet genomic vulnerability to climate change in West Africa highlights the need for regional collaboration
Source: Nat Commun. 2020 Oct 19;11:5274. doi: 10.1038/s41467-020-19066-4 (PMC7573578; doi:10.1038/s41467-020-19066-4)
Supplement: Supplementary file 4 — Supplementary Data 1 [file 41467_2020_19066_MOESM4_ESM.xlsx]

## Sheet: SuppData1
Supplementary Data 1: List of landraces and passeport data
Landraces accession number	Country	Year of collect	Longitude	Latitude
PE00002	Cameroon	1975	14.1833	12.4833
PE00011	Cameroon	1975	15.0833	11.7833
PE00014	Cameroon	1975	14.5667	11.4167
PE00016	Cameroon	1975	14.7167	11.0333
PE00038	Cameroon	1975	15.05	10.85
PE00045	Cameroon	1975	15.45	9.96667
PE00055	Cameroon	1975	14.1167	9.9
PE00059	Cameroon	1975	14.1667	10.2167
PE00073	Cameroon	1975	13.9833	11.3167
PE00110	Cameroon	1975	13.5333	10.3
PE00125	Cameroon	1975	12.9667	9.08333
PE00132	Cameroon	1975	13.5833	8.11667
PE00133	Cameroon	1975	13.5667	7.8
PE00136	Cameroon	1975	12.3833	7.65
PE00138	Cameroon	1975	14.05	7.53333
PE00141	Cameroon	1975	14.4833	8.1
PE00143	Cameroon	1975	15.3667	7.75
PE00149	Cameroon	1975	13.5167	9.4
PE00151	Central African Republic	1975	16.3333	7.23333
PE00155	Central African Republic	1975	16.55	7.8
PE00177	Central African Republic	1975	18.7167	8.21667
PE00178	Central African Republic	1975	19.1833	6.98333
PE00181	Central African Republic	1975	20.25	8.68333
PE00184	Central African Republic	1975	19.5667	9.01667
PE00185	Central African Republic	1975	18.95	9.01667
PE00194	Central African Republic	1975	21.6167	9.8
PE00195	Central African Republic	1975	21.9333	10.0167
PE00206	Central African Republic	1975	19.6167	8.8
PE00253	Mali	1975	-6.33333	14.7333
PE00264	Mali	1975	-5.56667	15.2
PE00313	Mali	1975	0	16.2667
PE00386	Mali	1975	-3.23333	13.9167
PE00499	Mali	1975	-9.51667	15.2
PE00515	Mali	1975	-10.8167	14.6333
PE00519	Mali	1975	-11.4333	14.4333
PE00521	Mali	1975	-8.8	12.8
PE00582	Mali	1975	-8.08333	11.2833
PE00601	Mali	1975	-7.01667	11.4167
PE00617	Mali	1975	-5.6	10.9
PE00657	Niger	1975	1.48333	14.1833
PE00732	Niger	1975	4.8	14.85
PE00768	Niger	1975	6.06667	14
PE00836	Niger	1975	8.9	15
PE00853	Niger	1975	10	13.85
PE00892	Niger	1975	5.16667	13.8
PE00912	Niger	1975	3.73333	13.1667
PE01032	Burkina Faso	1975	0.366667	11.2
PE01044	Burkina Faso	1975	-4.4	10.9833
PE01147	Burkina Faso	1975	-2.35	13.2167
PE01153	Burkina Faso	1975	-2.13333	12.95
PE01158	Burkina Faso	1975	-1.41667	12.3667
PE01228	Burkina Faso	1975	-0.5	12.5333
PE01301	Benin	1975	2.28333	11.1833
PE01334	Benin	1975	2.28333	9.38333
PE01382	Senegal	1976	-15.7167	16.4
PE01404	Senegal	1976	-13.9	15.75
PE01414	Senegal	1976	-13.3833	15.5667
PE01417	Senegal	1976	-13.7333	15.3167
PE01438	Senegal	1976	-12.75	14.5667
PE01446	Senegal	1976	-12.95	15.2833
PE01448	Senegal	1976	-13.2833	15.55
PE01454	Senegal	1976	-14.3	15.05
PE01455	Senegal	1976	-14.7333	15.2667
PE01460	Senegal	1976	-16.6	14.3
PE01476	Senegal	1976	-16.5	14.0833
PE01477	Senegal	1976	-16.35	13.9833
PE01490	Senegal	1976	-15.75	14.0333
PE01495	Senegal	1976	-15.9333	13.75
PE01501	Senegal	1976	-14.8333	14.15
PE01517	Senegal	1976	-14.25	14.4667
PE01521	Senegal	1976	-14.3	13.9333
PE01522	Senegal	1976	-14.45	13.8167
PE01525	Senegal	1976	-14.2833	13.6667
PE01533	Senegal	1976	-12.7667	14.2667
PE01539	Senegal	1976	-13.5667	14.2333
PE01540	Senegal	1976	-12.5167	14.8333
PE01554	Senegal	1976	-12.7167	13.8
PE01571	Senegal	1976	-11.7	13.0833
PE01587	Senegal	1976	-13.7833	13.5833
PE01609	Senegal	1976	-15.0833	13.0333
PE01628	Senegal	1976	-15.4167	12.9
PE01637	Senegal	1976	-16.1833	12.5667
PE02583	Niger	1976	12.7833	13.4167
PE02584	Niger	1976	13.3167	13.7
PE02595	Niger	1976	11.3333	13.9833
PE02615	Niger	1976	8.48333	13.2667
PE02619	Niger	1976	8.7	13.15
PE02637	Niger	1976	9.61667	13.05
PE02643	Niger	1976	9.08333	12.8833
PE02650	Niger	1976	10.9	14.1833
PE02652	Niger	1976	9.33333	14.05
PE02679	Niger	1976	8.66667	14.2667
PE02694	Niger	1976	6.96667	13.85
PE02704	Niger	1976	7.23333	14.4667
PE02711	Niger	1976	7.83333	13.8667
PE02742	Niger	1976	4.76667	15.1333
PE02746	Niger	1976	5.23333	15.3333
PE02791	Niger	1976	5.91667	14.9167
PE02849	Niger	1976	4.1	13.4833
PE02869	Niger	1976	3.9	14.2
PE02895	Niger	1976	2.95	13.8
PE02916	Niger	1976	3.53333	15.2
PE02926	Niger	1976	2.58333	14.2833
PE02955	Niger	1976	1.08333	13.9
PE02973	Niger	1976	0.383333	14.75
PE02984	Niger	1976	2.16667	12.75
PE03223	Senegal	1974	-12.4	14.85
PE03813	Benin	1978	1.7	7.81667
PE03860	Benin	1978	3.48333	10.9167
PE03868	Benin	1978	3.13333	11.55
PE03890	Benin	1978	3.03333	12.2
PE03902	Benin	1978	2.05	10.6333
PE03923	Benin	1978	1.15	10.8167
PE03928	Benin	1978	0.9	10.7833
PE03951	Benin	1978	1.5	9.71667
PE05299	Mali	1978	-6.98333	13.2333
PE05326	Mali	1978	-6.95	15.1833
PE05335	Mali	1978	-7.66667	15.0167
PE05339	Mali	1978	-8.26667	15.1833
PE05381	Mali	1978	-10.2333	15.4167
PE05404	Mali	1978	-10.3333	12.8167
PE05411	Mali	1978	-10.75	13.95
PE05416	Mali	1978	-9.81667	14.1333
PE05418	Mali	1978	-9.46667	13.3667
PE05422	Mali	1978	-9.23333	12.6833
PE05437	Mali	1978	-8.25	13.4333
PE05444	Mali	1978	-7.75	14.2833
PE05453	Mali	1978	-8.56667	14.5333
PE05475	Mali	1978	-7.93333	12.2667
PE05476	Mali	1978	-8.15	12.4333
PE05479	Mali	1978	-7.7	12.4333
PE05487	Mali	1978	-7.7	10.9833
PE05517	Mali	1978	-5.66667	11.7
PE05531	Mali	1978	-6.33333	12.4
PE05542	Mali	1978	-6.1	11.3833
PE05552	Mali	1978	-4.61667	12.8833
PE05554	Mali	1978	-4.46667	13.1667
PE05567	Mali	1978	-5.08333	12.9333
PE05576	Mali	1978	-4.05	14.7
PE05601	Mali	1978	-2.56667	14.2667
PE05628	Mali	1978	-3.38333	14.3
PE05645	Mali	1978	-5.86667	14.1
PE05676	Mali	1978	-5.01667	13.8333
PE05906	Burkina Faso	1981	0.533333	13.4333
PE05935	Burkina Faso	1981	-1.85	14.2
PE05954	Burkina Faso	1981	-1.75	13.5833
PE05981	Burkina Faso	1981	1.78333	12.0667
PE05985	Burkina Faso	1981	1.66667	11.7333
PE06005	Burkina Faso	1981	-1.06667	11.1833
PE06053	Burkina Faso	1981	-3.81667	12.7833
PE06075	Burkina Faso	1981	-3.46667	11.8
PE06096	Burkina Faso	1981	-2.11667	11.2667
PE07382	Guinea	1982	-10.3833	10.75
PE07383	Guinea	1982	-11.6667	10.7167
PE07389	Guinea	1982	-11.8667	11.3
PE07395	Guinea	1982	-12.95	11.75
PE07403	Guinea	1982	-13.3667	12.5833
PE07406	Guinea	1982	-13.5	11.8
PE07413	Guinea	1982	-13	10.4667
PE07424	Guinea	1982	-10.3	9.48333
PE07428	Guinea	1982	-9.55	9.88333
PE07436	Guinea	1982	-8.7	8.6
PE07438	Guinea	1982	-9.01667	10.5
PE07439	Guinea	1982	-8.75	10.5833
PE07626	Burkina Faso	1983	-3.5	10.5833
PE07630	Burkina Faso	1983	-2.95	10.1833
PE07669	Burkina Faso	1983	-4.06667	11.0833
PE08002	Mauritania	1984	-13.1167	16.3667
PE08008	Mauritania	1984	-12.5	16.65
PE08027	Mauritania	1984	-11.8	15.3167
PE08034	Mauritania	1984	-11.4667	16.4
PE08039	Mauritania	1984	-10.9833	16.4833
PE11325	Mali	1989	-1.28333	15.45
