# Supplementary material for: Pearl millet genomic vulnerability to climate change in West Africa highlights the need for regional collaboration
Source: Nat Commun. 2020 Oct 19;11:5274. doi: 10.1038/s41467-020-19066-4 (PMC7573578; doi:10.1038/s41467-020-19066-4)
Supplement: Supplementary file 5 — Supplementary Data 2 [file 41467_2020_19066_MOESM5_ESM.xlsx]

## Sheet: SuppData2
Supplementary Data 2: Individual exom coverage estimation for pool-sequencing
Landrace accession number	NGS_ID	No. properly paired high quality reads	No. paired reads on target	Target enrichment (%)	Estim. mean coverage (on target)
PE00002	Bulk3_TAG22	20406361	15069747	0.738483	55.1916
PE00011	Bulk3_TAG51	14211726	10468191	0.736588	38.3388
PE00014	Bulk2_TAG17	17990508	13356070	0.742395	48.9154
PE00016	Bulk4_TAG12	16935604	12406347	0.73256	45.4371
PE00038	Bulk3_TAG19	21082361	15637558	0.741737	57.2711
PE00045	Bulk2_TAG58	16496378	12252594	0.742744	44.874
PE00055	Bulk2_TAG18	19523350	14471486	0.74124	53.0005
PE00059	Bulk2_TAG32	18223804	13475346	0.739437	49.3522
PE00073	Bulk4_TAG30	18370766	13494332	0.734555	49.4218
PE00110	Bulk4_TAG58	19441143	14283423	0.734701	52.3117
PE00125	Bulk2_TAG42	19661819	14540621	0.739536	53.2537
PE00132	Bulk4_TAG44	25327354	18660064	0.736755	68.3408
PE00133	Bulk4_TAG31	14619840	10719181	0.733194	39.258
PE00136	Bulk2_TAG24	21447106	15862233	0.739598	58.094
PE00138	Bulk4_TAG41	22167141	16296141	0.735149	59.6831
PE00141	Bulk1_TAG37	15692268	9571467	0.609948	35.0546
PE00143	Bulk1_TAG20	15014496	9317859	0.620591	34.1258
PE00149	Bulk2_TAG9	17110684	12625218	0.737856	46.2387
PE00151	Bulk2_TAG57	20410691	15126999	0.741131	55.4013
PE00155	Bulk3_TAG17	22300780	16589068	0.743878	60.756
PE00177	Bulk4_TAG16	16583938	12148773	0.732563	44.4938
PE00178	Bulk1_TAG35	20975989	12881195	0.614092	47.1762
PE00181	Bulk3_TAG9	23286961	17332744	0.744311	63.4796
PE00184	Bulk4_TAG20	17418961	12823056	0.736155	46.9633
PE00185	Bulk1_TAG50	11020444	6874694	0.623813	25.1779
PE00194	Bulk4_TAG34	16186809	11891174	0.734621	43.5503
PE00195	Bulk3_TAG39	17746868	12976762	0.731214	47.5262
PE00206	Bulk4_TAG60	18563968	13686672	0.737271	50.1262
PE00253	Bulk3_TAG57	18354659	13394708	0.729772	49.0569
PE00264	Bulk4_TAG15	15723198	11578287	0.736382	42.4044
PE00313	Bulk2_TAG20	22315795	16394339	0.734652	60.0428
PE00386	Bulk3_TAG50	19417896	14180620	0.730286	51.9352
PE00499	Bulk4_TAG37	19813511	14546508	0.734171	53.2753
PE00515	Bulk2_TAG23	19673274	14540671	0.739108	53.2539
PE00519	Bulk4_TAG48	34342940	25298144	0.736633	92.6522
PE00521	Bulk4_TAG38	19804416	14593589	0.736886	53.4477
PE00582	Bulk4_TAG43	23703983	17393540	0.733781	63.7023
PE00601	Bulk4_TAG39	18288110	13423031	0.733976	49.1606
PE00617	Bulk3_TAG27	23602346	17365743	0.735763	63.6005
PE00657	Bulk3_TAG47	17600282	12862074	0.730788	47.1062
PE00732	Bulk2_TAG53	26496378	19540155	0.737465	71.564
PE00768	Bulk4_TAG19	16732710	12303277	0.735283	45.0596
PE00836	Bulk4_TAG26	14566940	10630908	0.729797	38.9347
PE00853	Bulk1_TAG9	16452169	10004995	0.608126	36.6424
PE00892	Bulk4_TAG53	21996551	16230566	0.737869	59.443
PE00912	Bulk4_TAG55	18559527	13501829	0.727488	49.4492
PE01032	Bulk4_TAG42	18659466	13711906	0.73485	50.2186
PE01044	Bulk2_TAG35	25372741	18665317	0.735644	68.36
PE01147	Bulk2_TAG43	20381488	14924201	0.732243	54.6585
PE01153	Bulk4_TAG9	18521575	13496048	0.728666	49.4281
PE01158	Bulk4_TAG28	17665583	12985688	0.735084	47.5589
PE01228	Bulk2_TAG26	17964398	13195823	0.734554	48.3285
PE01301	Bulk3_TAG42	19697910	14383063	0.730182	52.6767
PE01334	Bulk3_TAG32	22233370	16539597	0.743909	60.5748
PE01382	Bulk2_TAG33	18747742	13948653	0.744018	51.0857
PE01404	Bulk4_TAG54	22088115	16452324	0.74485	60.2551
PE01414	Bulk3_TAG14	19525071	14356557	0.735288	52.5796
PE01417	Bulk2_TAG39	20351530	14938972	0.734047	54.7126
PE01438	Bulk1_TAG11	17209227	10489197	0.60951	38.4157
PE01446	Bulk4_TAG8	16762671	12282655	0.732739	44.9841
PE01448	Bulk4_TAG59	18832207	13778458	0.731643	50.4624
PE01454	Bulk4_TAG11	19578773	14321463	0.731479	52.4511
PE01455	Bulk4_TAG22	18907569	13988143	0.739817	51.2303
PE01460	Bulk3_TAG29	22617724	16567715	0.73251	60.6778
PE01476	Bulk3_TAG49	16269987	11975244	0.736033	43.8582
PE01477	Bulk3_TAG60	12229980	8968015	0.733281	32.8445
PE01490	Bulk4_TAG50	21436134	15696071	0.732225	57.4854
PE01495	Bulk1_TAG3	14955043	9228745	0.617099	33.7994
PE01501	Bulk4_TAG49	17180289	12666263	0.737256	46.389
PE01517	Bulk3_TAG46	19808953	14542032	0.734114	53.2589
PE01521	Bulk3_TAG20	21437139	15859247	0.739802	58.0831
PE01522	Bulk2_TAG16	20516701	15207439	0.741222	55.6959
PE01525	Bulk1_TAG27	14026788	8734830	0.622725	31.9905
PE01533	Bulk1_TAG23	8259619	5057507	0.612317	18.5227
PE01539	Bulk1_TAG47	11984789	7433517	0.620246	27.2246
PE01540	Bulk4_TAG14	19390424	14221518	0.73343	52.085
PE01554	Bulk2_TAG51	27400447	20216393	0.737813	74.0407
PE01571	Bulk4_TAG32	14238425	10357258	0.727416	37.9325
PE01587	Bulk4_TAG64	14897269	10871198	0.729744	39.8148
PE01609	Bulk4_TAG47	20008818	14779806	0.738665	54.1297
PE01628	Bulk4_TAG17	18028205	13213618	0.732941	48.3937
PE01637	Bulk2_TAG47	21084180	15557765	0.737888	56.9789
PE02583	Bulk3_TAG58	16335900	11993985	0.73421	43.9269
PE02584	Bulk3_TAG35	21256738	15705251	0.738836	57.5191
PE02595	Bulk4_TAG45	24543669	18076269	0.736494	66.2027
PE02615	Bulk2_TAG22	19198952	14178919	0.738526	51.929
PE02619	Bulk2_TAG30	22975104	16909633	0.735998	61.93
PE02637	Bulk3_TAG15	20045611	14921306	0.744368	54.6479
PE02643	Bulk1_TAG12	13803976	8362450	0.6058	30.6267
PE02650	Bulk3_TAG40	19259032	14132274	0.7338	51.7582
PE02652	Bulk3_TAG16	23901279	17668647	0.739234	64.7098
PE02679	Bulk4_TAG52	21816717	16160237	0.740727	59.1854
PE02694	Bulk3_TAG28	22022719	16312127	0.740695	59.7417
PE02704	Bulk4_TAG13	16427269	12028460	0.732225	44.0531
PE02711	Bulk3_TAG56	16494059	12069849	0.731769	44.2047
PE02742	Bulk1_TAG51	18250099	11310728	0.619763	41.4245
PE02746	Bulk4_TAG21	17563814	12948315	0.737215	47.422
PE02791	Bulk2_TAG55	15918845	11659596	0.73244	42.7022
PE02849	Bulk2_TAG8	16729247	12470407	0.745425	45.6717
PE02869	Bulk3_TAG59	15601758	11478943	0.735747	42.0406
PE02895	Bulk3_TAG21	22913214	16989917	0.74149	62.224
PE02916	Bulk1_TAG56	15368844	9528374	0.61998	34.8968
PE02926	Bulk3_TAG7	22324616	16696656	0.747903	61.15
PE02955	Bulk2_TAG7	16763882	12368873	0.737829	45.2999
PE02973	Bulk2_TAG36	18719183	13864968	0.740682	50.7792
PE02984	Bulk3_TAG52	17484482	12774797	0.730636	46.7865
PE03223	Bulk3_TAG41	22659162	16531153	0.729557	60.5438
PE03813	Bulk3_TAG8	22153294	16558851	0.747467	60.6453
PE03860	Bulk3_TAG34	19010191	14080261	0.740669	51.5677
PE03868	Bulk2_TAG12	20951897	15571621	0.743208	57.0297
PE03890	Bulk2_TAG11	17227329	12699244	0.737157	46.5098
PE03902	Bulk1_TAG34	10173914	6264447	0.615736	22.943
PE03923	Bulk1_TAG53	18279880	11401103	0.623697	41.7555
PE03928	Bulk1_TAG36	14631187	8920135	0.609666	32.6692
PE03951	Bulk2_TAG48	20506593	15223860	0.742389	55.756
PE05299	Bulk2_TAG59	20749266	15355380	0.740044	56.2377
PE05326	Bulk4_TAG62	21693438	16016771	0.738323	58.66
PE05335	Bulk4_TAG33	17548556	12867873	0.733272	47.1274
PE05339	Bulk3_TAG54	17204724	12719612	0.739309	46.5844
PE05381	Bulk2_TAG45	22949736	16956796	0.738867	62.1027
PE05404	Bulk4_TAG27	16910358	12460164	0.736836	45.6342
PE05411	Bulk4_TAG10	17376309	12731854	0.732713	46.6293
PE05416	Bulk3_TAG25	14003594	10338005	0.738239	37.862
PE05418	Bulk4_TAG51	21750505	16027342	0.736872	58.6987
PE05422	Bulk1_TAG16	13234481	8241021	0.622693	30.182
PE05437	Bulk4_TAG24	18763073	13770236	0.733901	50.4322
PE05444	Bulk4_TAG57	18505379	13537589	0.731549	49.5802
PE05453	Bulk3_TAG45	21498227	15754470	0.732826	57.6993
PE05475	Bulk4_TAG46	24691197	18333808	0.742524	67.1459
PE05476	Bulk2_TAG15	16574582	12237784	0.738346	44.8198
PE05479	Bulk3_TAG23	16034993	11880674	0.740922	43.5119
PE05487	Bulk1_TAG1	17983802	10927935	0.607654	40.0226
PE05517	Bulk3_TAG37	23216873	17127829	0.737732	62.7291
PE05531	Bulk3_TAG55	18661396	13561828	0.726732	49.669
PE05542	Bulk3_TAG33	21657054	15927899	0.73546	58.3345
PE05552	Bulk2_TAG14	22329727	16460638	0.737163	60.2856
PE05554	Bulk3_TAG10	23747922	17680823	0.744521	64.7544
PE05567	Bulk3_TAG31	18040918	13321650	0.738413	48.7893
PE05576	Bulk2_TAG56	19302035	14263888	0.738984	52.2402
PE05601	Bulk1_TAG33	6194938	3729605	0.602041	13.6593
PE05628	Bulk4_TAG35	16847932	12348804	0.732957	45.2264
PE05645	Bulk3_TAG26	22534812	16537683	0.733873	60.5678
PE05676	Bulk4_TAG25	18408268	13447266	0.730501	49.2494
PE05906	Bulk3_TAG62	16938573	12490340	0.73739	45.7447
PE05935	Bulk2_TAG21	20297437	15001855	0.739101	54.9429
PE05954	Bulk3_TAG43	18145372	13295302	0.73271	48.6928
PE05981	Bulk3_TAG44	21611088	15909223	0.73616	58.2661
PE05985	Bulk3_TAG61	19248533	14238065	0.739696	52.1456
PE06005	Bulk2_TAG28	25280428	18702908	0.739818	68.4977
PE06053	Bulk4_TAG29	19446984	14260236	0.733288	52.2268
PE06075	Bulk3_TAG18	24380615	18262789	0.74907	66.8858
PE06096	Bulk1_TAG25	15692219	9608181	0.61229	35.1891
PE07382	Bulk2_TAG44	23212287	17090000	0.736248	62.5906
PE07383	Bulk1_TAG52	13239462	8251151	0.623224	30.2191
PE07389	Bulk1_TAG10	10835538	6540226	0.60359	23.953
PE07395	Bulk1_TAG6	11828814	7270804	0.614669	26.6287
PE07403	Bulk1_TAG24	14821323	9062956	0.611481	33.1923
PE07406	Bulk3_TAG38	20288743	14886804	0.733747	54.5216
PE07413	Bulk1_TAG8	21337717	13084080	0.61319	47.9193
PE07424	Bulk2_TAG34	21069268	15553041	0.738186	56.9616
PE07428	Bulk4_TAG63	20320393	14936663	0.735058	54.7042
PE07436	Bulk2_TAG25	21462510	15786942	0.735559	57.8182
PE07438	Bulk1_TAG32	17525375	10687134	0.609809	39.1407
PE07439	Bulk1_TAG39	11932849	7244378	0.607095	26.5319
PE07626	Bulk4_TAG36	23620084	17409378	0.737058	63.7603
PE07630	Bulk2_TAG37	21325585	15701456	0.736273	57.5052
PE07669	Bulk2_TAG40	19067084	14090868	0.739015	51.6065
PE08002	Bulk3_TAG13	18109165	13505946	0.745807	49.4643
PE08008	Bulk2_TAG49	18564119	13697185	0.737831	50.1647
PE08027	Bulk2_TAG50	22531521	16710669	0.741657	61.2013
PE08034	Bulk4_TAG40	22607722	16724013	0.739748	61.2502
PE08039	Bulk1_TAG44	11081265	6895702	0.622285	25.2549
PE11325	Bulk2_TAG29	21875436	16047049	0.733565	58.7709
				Mean target enrichment:	0.71693
				Mean coverage:	49.9952
