# Supplementary material for: Pearl millet genomic vulnerability to climate change in West Africa highlights the need for regional collaboration
Source: Nat Commun. 2020 Oct 19;11:5274. doi: 10.1038/s41467-020-19066-4 (PMC7573578; doi:10.1038/s41467-020-19066-4)
Supplement: Supplementary file 6 — Supplementary Data 3 [file 41467_2020_19066_MOESM6_ESM.xlsx]

## Sheet: SuppData3
Supplementary data 3. Annotation of the candidate genes associated with flowering time
gene	no. Signif. SNP	CHROM	start	end	GO	InterPro	KEGG	Swiss-Prot	TrEMBL
Pgl_GLEAN_10008018	1	chr1	51332944	51341015	GO:0000166; nucleotide binding; MF GO:0003689; DNA clamp loader activity; MF GO:0005524; ATP binding; MF GO:0005622; intracellular; CC GO:0005663; DNA replication factor C complex; CC GO:0006260; DNA replication; BP GO:0017111; nucleoside-triphosphatase activity; MF	IPR001357; BRCT domain IPR003593; AAA+ ATPase domain IPR003959; ATPase, AAA-type, core IPR013725; DNA replication factor RFC1, C-terminal	hypothetical protein; K10754 replication factor C subunit 1	P35251,RFC1_HUMAN Replication factor C subunit 1 OSHomo sapiens GNRFC1 PE1 SV4	C5X681,C5X681_SORBI Putative uncharacterized protein Sb02g030910 OSSorghum bicolor GNSb02g030910 PE4 SV1
Pgl_GLEAN_10025901	1	chr1	72546701	72549857	GO:0005515; protein binding; MF	IPR001214; SET domain	SDG1530; hypothetical protein; K11424 histone-lysine N-methyltransferase NSD1/2 [EC:2.1.1.43]	Q949T8,ASHR3_ARATH Histone-lysine N-methyltransferase ASHR3 OSArabidopsis thaliana GNASHR3 PE1 SV1	Q6Z8R8,Q6Z8R8_ORYSJ SET domain protein-like OSOryza sativa subsp. japonica GNP0708B04.7 PE3 SV1
Pgl_GLEAN_10025905	1	chr1	72756557	72760842	NA	IPR018247; EF-Hand 1, calcium-binding site IPR018249; EF-HAND 2	hypothetical protein LOC100193443; K06268 protein phosphatase 3, regulatory subunit	P42322,CANB1_NAEGR Calcineurin subunit B OSNaegleria gruberi GNCNB1 PE3 SV1	B6T814,B6T814_MAIZE Calcineurin subunit B OSZea mays PE2 SV1
Pgl_GLEAN_10025906	1	chr1	72763185	72764534	NA	IPR007656; Zein-binding domain	NA	NA	C5YLM8,C5YLM8_SORBI Putative uncharacterized protein Sb07g021790 OSSorghum bicolor GNSb07g021790 PE4 SV1
Pgl_GLEAN_10025911	1	chr1	72845718	72853830	GO:0003824; catalytic activity; MF GO:0008152; metabolic process; BP	IPR006992; Amidohydrolase 2	hypothetical protein; K07046	NA	C5YEV2,C5YEV2_SORBI Putative uncharacterized protein Sb06g014260 OSSorghum bicolor GNSb06g014260 PE4 SV1
Pgl_GLEAN_10006136	2	chr1	110491527	110494861	GO:0008152; metabolic process; BP GO:0016616; oxidoreductase activity, acting on the CH-OH group of donors, NAD or NADP as acceptor; MF GO:0048037; cofactor binding; MF GO:0051287; NAD binding; MF GO:0055114; oxidation-reduction process; BP	IPR006139; D-isomer specific 2-hydroxyacid dehydrogenase, catalytic domain IPR006140; D-isomer specific 2-hydroxyacid dehydrogenase, NAD-binding	NV17542; similar to GA19489-PA; K00058 D-3-phosphoglycerate dehydrogenase [EC:1.1.1.95]	O29445,SERA_ARCFU D-3-phosphoglycerate dehydrogenase OSArchaeoglobus fulgidus (strain ATCC 49558 / VC-16 / DSM 4304 / JCM 9628 / NBRC 100126) GNserA PE3 SV1	C5X3F4,C5X3F4_SORBI Putative uncharacterized protein Sb02g008660 OSSorghum bicolor GNSb02g008660 PE3 SV1
Pgl_GLEAN_10018271	1	chr1	120948277	120949394	NA	NA	NA	Q9LXA9,BH061_ARATH Transcription factor bHLH61 OSArabidopsis thaliana GNBHLH61 PE2 SV1	C5YW60,C5YW60_SORBI Putative uncharacterized protein Sb09g014830 OSSorghum bicolor GNSb09g014830 PE4 SV1
Pgl_GLEAN_10025689	1	chr1	124408203	124409959	NA	NA	NA	NA	B4FZ46,B4FZ46_MAIZE Putative uncharacterized protein OSZea mays PE2 SV1
Pgl_GLEAN_10019918	1	chr1	125922163	125927853	NA	IPR025486; Domain of unknown function DUF4378	NA	NA	C5YTW5,C5YTW5_SORBI Putative uncharacterized protein Sb08g007640 OSSorghum bicolor GNSb08g007640 PE4 SV1
Pgl_GLEAN_10022718	1	chr1	161769336	161772224	NA	NA	NA	NA	C5YWW0,C5YWW0_SORBI Putative uncharacterized protein Sb09g018140 OSSorghum bicolor GNSb09g018140 PE4 SV1
Pgl_GLEAN_10002028	1	chr1	204880893	204882932	GO:0004045; aminoacyl-tRNA hydrolase activity; MF	IPR001328; Peptidyl-tRNA hydrolase	hypothetical protein; K01056 peptidyl-tRNA hydrolase, PTH1 family [EC:3.1.1.29]	Q5N9Q7,PTHM_ORYSJ Peptidyl-tRNA hydrolase, mitochondrial OSOryza sativa subsp. japonica GNOs01g0693900 PE2 SV1	C5YUZ4,C5YUZ4_SORBI Putative uncharacterized protein Sb09g027420 OSSorghum bicolor GNSb09g027420 PE3 SV1
Pgl_GLEAN_10010538	1	chr1	205320678	205322781	GO:0003924; GTPase activity; MF GO:0005525; GTP binding; MF GO:0005622; intracellular; CC GO:0006184; GTP catabolic process; BP GO:0006886; intracellular protein transport; BP GO:0006913; nucleocytoplasmic transport; BP GO:0007165; signal transduction; BP GO:0007264; small GTPase mediated signal transduction; BP GO:0015031; protein transport; BP GO:0016020; membrane; CC	IPR001806; Small GTPase superfamily IPR002041; Ran GTPase IPR003578; Small GTPase superfamily, Rho type IPR003579; Small GTPase superfamily, Rab type IPR020849; Small GTPase superfamily, Ras type	hypothetical protein; K04392 Ras-related C3 botulinum toxin substrate 1	Q68Y52,RAC2_ORYSJ Rac-like GTP-binding protein 2 OSOryza sativa subsp. japonica GNRAC2 PE2 SV1	C5Z0W8,C5Z0W8_SORBI Putative uncharacterized protein Sb09g025400 OSSorghum bicolor GNSb09g025400 PE3 SV1
Pgl_GLEAN_10010537	2	chr1	205339156	205341344	GO:0005783; endoplasmic reticulum; CC	IPR003388; Reticulon IPR005069; Nucleotide-diphospho-sugar transferase	hypothetical protein; K11714 rhamnogalacturonan II specific xylosyltransferase [EC:2.4.2.-]	Q54RP0,AGTA_DICDI UDP-galactose:fucoside alpha-3-galactosyltransferase OSDictyostelium discoideum GNagtA PE1 SV1	C5Z0W7,C5Z0W7_SORBI Putative uncharacterized protein Sb09g025390 OSSorghum bicolor GNSb09g025390 PE4 SV1
Pgl_GLEAN_10026395	2	chr1	212062131	212066370	GO:0016491; oxidoreductase activity; MF GO:0020037; heme binding; MF GO:0051536; iron-sulfur cluster binding; MF GO:0055114; oxidation-reduction process; BP	IPR005117; Nitrite/sulphite reductase, hemoprotein beta-component, ferrodoxin-like IPR006066; Nitrite/sulphite reductase iron-sulphur/siroheam-binding site IPR006067; Nitrite/sulphite reductase 4Fe-4S domain	cl122_1, sir; LOC542221 (EC:1.8.7.1); K00392 sulfite reductase (ferredoxin) [EC:1.8.7.1]	P72854,SIR_SYNY3 Sulfite reductase [ferredoxin] OSSynechocystis sp. (strain PCC 6803 / Kazusa) GNsir PE1 SV1	O23813,O23813_MAIZE Ferredoxin-sulfite reductase (Precursor) OSZea mays GNsir PE2 SV1
Pgl_GLEAN_10011878	2	chr1	213862408	213866660	GO:0003676; nucleic acid binding; MF GO:0008270; zinc ion binding; MF	IPR000571; Zinc finger, CCCH-type	NA	Q75K81,C3H36_ORYSJ Zinc finger CCCH domain-containing protein 36 OSOryza sativa subsp. japonica GNOs05g0497500 PE2 SV1	B6SYE3,B6SYE3_MAIZE Zinc finger C-x8-C-x5-C-x3-H type family protein OSZea mays PE2 SV1
Pgl_GLEAN_10003467	5	chr1	214246545	214249564	NA	NA	NA	NA	NA
Pgl_GLEAN_10003468	1	chr1	214265861	214267510	GO:0005506; iron ion binding; MF GO:0009055; electron carrier activity; MF GO:0016705; oxidoreductase activity, acting on paired donors, with incorporation or reduction of molecular oxygen; MF GO:0020037; heme binding; MF GO:0055114; oxidation-reduction process; BP	IPR001128; Cytochrome P450 IPR002401; Cytochrome P450, E-class, group I IPR017972; Cytochrome P450, conserved site	CYP71A20; electron carrier/ heme binding / iron ion binding / monooxygenase/ oxygen binding; K00517 [EC:1.14.-.-]	P24465,C71A1_PERAE Cytochrome P450 71A1 OSPersea americana GNCYP71A1 PE1 SV2	C5Z0X7,C5Z0X7_SORBI Putative uncharacterized protein Sb09g025490 OSSorghum bicolor GNSb09g025490 PE3 SV1
Pgl_GLEAN_10019606	1	chr1	214413401	214414047	NA	NA	NA	NA	NA
Pgl_GLEAN_10001523	1	chr1	215872842	215883186	GO:0004672; protein kinase activity; MF GO:0004713; protein tyrosine kinase activity; MF GO:0005524; ATP binding; MF GO:0006468; protein phosphorylation; BP	IPR000719; Protein kinase, catalytic domain IPR001245; Serine-threonine/tyrosine-protein kinase catalytic domain IPR002290; Serine/threonine- dual-specificity protein kinase, catalytic domain IPR020635; Tyrosine-protein kinase, catalytic domain	si606018d05; LOC100283091; K13430 serine/threonine-protein kinase PBS1 [EC:2.7.11.1]	Q9LV48,PERK1_ARATH Proline-rich receptor-like protein kinase PERK1 OSArabidopsis thaliana GNPERK1 PE1 SV1	A2Y6I9,A2Y6I9_ORYSI Putative uncharacterized protein OSOryza sativa subsp. indica GNOsI_20630 PE3 SV1
Pgl_GLEAN_10002382	1	chr1	222796198	222797422	GO:0008168; methyltransferase activity; MF GO:0008171; O-methyltransferase activity; MF GO:0046983; protein dimerization activity; MF	IPR001077; O-methyltransferase, family 2 IPR012967; Plant methyltransferase dimerisation	Bx7; O-methyltransferase BX7; K13230 O-methyltransferase [EC:2.1.1.-]	P47917,ZRP4_MAIZE O-methyltransferase ZRP4 OSZea mays GNZRP4 PE2 SV1	C5Z0Y1,C5Z0Y1_SORBI Putative uncharacterized protein Sb09g025530 OSSorghum bicolor GNSb09g025530 PE4 SV1
Pgl_GLEAN_10002384	1	chr1	222839693	222843231	GO:0003677; DNA binding; MF GO:0005634; nucleus; CC GO:0006355; regulation of transcription, DNA-dependent; BP GO:0009725; response to hormone stimulus; BP	IPR003340; B3 DNA binding domain IPR010525; Auxin response factor	hypothetical protein; K14486 auxin response factor	Q0DGS1,ARFN_ORYSJ Auxin response factor 14 OSOryza sativa subsp. japonica GNARF14 PE2 SV2	C5Z0X8,C5Z0X8_SORBI Putative uncharacterized protein Sb09g025500 OSSorghum bicolor GNSb09g025500 PE4 SV1
Pgl_GLEAN_10024583	1	chr1	225126536	225132688	GO:0005515; protein binding; MF	IPR000555; JAB1/Mov34/MPN/PAD-1	hypothetical protein; K11864 BRCA1/BRCA2-containing complex subunit 3	Q66GV6,BRCC3_XENLA Lys-63-specific deubiquitinase BRCC36 OSXenopus laevis GNbrcc3 PE2 SV1	C5YUW2,C5YUW2_SORBI Putative uncharacterized protein Sb09g027130 OSSorghum bicolor GNSb09g027130 PE4 SV1
Pgl_GLEAN_10013658	1	chr1	226094849	226100641	GO:0000166; nucleotide binding; MF GO:0005524; ATP binding; MF GO:0006810; transport; BP GO:0016021; integral to membrane; CC GO:0016887; ATPase activity; MF GO:0017111; nucleoside-triphosphatase activity; MF GO:0042626; ATPase activity, coupled to transmembrane movement of substances; MF GO:0055085; transmembrane transport; BP	IPR001140; ABC transporter, transmembrane domain IPR003439; ABC transporter-like IPR003593; AAA+ ATPase domain IPR017871; ABC transporter, conserved site IPR017940; ABC transporter, integral membrane type 1	hypothetical protein; K05658 ATP-binding cassette, subfamily B (MDR/TAP), member 1	O80725,AB4B_ARATH ABC transporter B family member 4 OSArabidopsis thaliana GNABCB4 PE1 SV1	B9FHL5,B9FHL5_ORYSJ Putative uncharacterized protein OSOryza sativa subsp. japonica GNOsJ_19432 PE3 SV1
Pgl_GLEAN_10013656	1	chr1	226103647	226106087	NA	IPR003832; Acid phosphatase/vanadium-dependent haloperoxidase-related	hypothetical protein LOC100243628; K09775 hypothetical protein	O32107,YUID_BACSU Uncharacterized membrane protein yuiD OSBacillus subtilis GNyuiD PE4 SV1	B6TT62,B6TT62_MAIZE Acid phosphatase/vanadium-dependent haloperoxidase related OSZea mays PE2 SV1
Pgl_GLEAN_10013653	1	chr1	226145577	226155137	GO:0004672; protein kinase activity; MF GO:0004674; protein serine/threonine kinase activity; MF GO:0005524; ATP binding; MF GO:0006468; protein phosphorylation; BP	IPR000719; Protein kinase, catalytic domain IPR002290; Serine/threonine- dual-specificity protein kinase, catalytic domain IPR008271; Serine/threonine-protein kinase, active site IPR017441; Protein kinase, ATP binding site	cell division protein kinase 6-like; K02091 cyclin-dependent kinase 6 [EC:2.7.11.22]	Q9S713,STT7_ARATH Serine/threonine-protein kinase STN7, chloroplastic OSArabidopsis thaliana GNSTN7 PE1 SV1	B6SXS7,B6SXS7_MAIZE Serine/threonine-protein kinase SNT7 OSZea mays PE2 SV1
Pgl_GLEAN_10015617	1	chr1	228108624	228109893	NA	NA	NA	NA	NA
Pgl_GLEAN_10008390	2	chr1	230114212	230116487	NA	NA	NA	NA	C5Y117,C5Y117_SORBI Putative uncharacterized protein Sb04g016545 (Fragment) OSSorghum bicolor GNSb04g016545 PE4 SV1
Pgl_GLEAN_10008874	1	chr1	234749182	234752385	NA	NA	NA	NA	NA
Pgl_GLEAN_10014726	1	chr1	237175751	237177364	GO:0016020; membrane; CC	IPR001107; Band 7 protein IPR001972; Stomatin	similar to membrane associated protein SLP-2; K11293 protein HIRA/HIR1	Q9FM19,HIR1_ARATH Hypersensitive-induced response protein 1 OSArabidopsis thaliana GNHIR1 PE1 SV1	Q6L4S3,Q6L4S3_ORYSJ Os05g0591900 protein OSOryza sativa subsp. japonica GNP0663C08.5 PE2 SV1
Pgl_GLEAN_10001456	1	chr1	239558837	239560428	NA	NA	NA	NA	C5YWM7,C5YWM7_SORBI Putative uncharacterized protein Sb09g030240 OSSorghum bicolor GNSb09g030240 PE4 SV1
Pgl_GLEAN_10021043	1	chr1	256293677	256296350	NA	IPR019190; Defects-in-morphology protein 1-like, mitochondrial	NA	A2VDX7,EXO5_BOVIN Probable exonuclease V OSBos taurus GNDEM1 PE2 SV1	C5YZ37,C5YZ37_SORBI Putative uncharacterized protein Sb09g002220 OSSorghum bicolor GNSb09g002220 PE4 SV1
Pgl_GLEAN_10022843	1	chr2	8148204	8151287	GO:0004672; protein kinase activity; MF GO:0004713; protein tyrosine kinase activity; MF GO:0005515; protein binding; MF GO:0005524; ATP binding; MF GO:0006468; protein phosphorylation; BP	IPR000719; Protein kinase, catalytic domain IPR001245; Serine-threonine/tyrosine-protein kinase catalytic domain IPR001611; Leucine-rich repeat IPR002290; Serine/threonine- dual-specificity protein kinase, catalytic domain IPR020635; Tyrosine-protein kinase, catalytic domain	serine/threonine-protein kinase bri1, putative (EC:2.7.11.25 3.1.3.16); K13415 protein brassinosteroid insensitive 1 [EC:2.7.10.1 2.7.11.1]	C0LGK4,Y2165_ARATH Probable LRR receptor-like serine/threonine-protein kinase At2g16250 OSArabidopsis thaliana GNAt2g16250 PE1 SV1	Q53U95,Q53U95_MAIZE Wound and phytochrome signaling involved receptor like kinase OSZea mays GNWPK1 PE2 SV1
Pgl_GLEAN_10022844	1	chr2	8160610	8162931	GO:0006357; regulation of transcription from RNA polymerase II promoter; BP GO:0033588; Elongator holoenzyme complex; CC	IPR008728; Elongator complex protein 4	hypothetical protein; K11375 elongator complex protein 4	Q5XG58,ELP4_XENLA Elongator complex protein 4 OSXenopus laevis GNelp4 PE2 SV1	C5Z6M5,C5Z6M5_SORBI Putative uncharacterized protein Sb10g025080 OSSorghum bicolor GNSb10g025080 PE4 SV1
Pgl_GLEAN_10013745	9	chr2	8847047	8851020	NA	IPR019164; Protein of unknown function DUF2053, membrane	NA	Q6DFI2,TM147_XENLA Transmembrane protein 147 OSXenopus laevis GNtmem147 PE2 SV1	C5WZ99,C5WZ99_SORBI Putative uncharacterized protein Sb01g007040 OSSorghum bicolor GNSb01g007040 PE4 SV1
Pgl_GLEAN_10013740	1	chr2	8880212	8885607	NA	NA	hypothetical protein; K14307 nucleoporin p58/p45	NA	B8BCJ8,B8BCJ8_ORYSI Putative uncharacterized protein OSOryza sativa subsp. indica GNOsI_31617 PE4 SV1
Pgl_GLEAN_10002103	1	chr2	27362399	27371224	GO:0005515; protein binding; MF	IPR000048; IQ motif, EF-hand binding site IPR010334; Dcp1-like decapping	hypothetical protein; K12611 mRNA-decapping enzyme 1B [EC:3.-.-.-]	Q9SF32,IQD1_ARATH Protein IQ-DOMAIN 1 OSArabidopsis thaliana GNIQD1 PE1 SV1	B6T589,B6T589_MAIZE Calmodulin binding protein OSZea mays PE2 SV1
Pgl_GLEAN_10017384	1	chr2	30055013	30062621	GO:0000166; nucleotide binding; MF GO:0003676; nucleic acid binding; MF GO:0004812; aminoacyl-tRNA ligase activity; MF GO:0004824; lysine-tRNA ligase activity; MF GO:0005524; ATP binding; MF GO:0005737; cytoplasm; CC GO:0006418; tRNA aminoacylation for protein translation; BP GO:0006430; lysyl-tRNA aminoacylation; BP	IPR002313; Lysyl-tRNA synthetase, class II IPR004364; Aminoacyl-tRNA synthetase, class II (D/K/N) IPR004365; Nucleic acid binding, OB-fold, tRNA/helicase-type IPR006195; Aminoacyl-tRNA synthetase, class II IPR018149; Lysyl-tRNA synthetase, class II, C-terminal IPR018150; Aminoacyl-tRNA synthetase, class II (D/K/N)-like	hypothetical protein; K04567 lysyl-tRNA synthetase, class II [EC:6.1.1.6]	Q8DMA9,SYK_THEEB Lysine--tRNA ligase OSThermosynechococcus elongatus (strain BP-1) GNlysS PE3 SV1	C5WTY1,C5WTY1_SORBI Lysyl-tRNA synthetase OSSorghum bicolor GNSb01g002140 PE3 SV1
Pgl_GLEAN_10033406	2	chr2	39061614	39069423	GO:0000166; nucleotide binding; MF GO:0005524; ATP binding; MF GO:0016020; membrane; CC GO:0016887; ATPase activity; MF GO:0017111; nucleoside-triphosphatase activity; MF	IPR003439; ABC transporter-like IPR003593; AAA+ ATPase domain IPR013525; ABC-2 type transporter	ABC multidrug transporter (EC:3.6.3.-); K01552 [EC:3.6.3.-]	Q9LFH0,AB37G_ARATH ABC transporter G family member 37 OSArabidopsis thaliana GNABCG37 PE2 SV1	C5WVA5,C5WVA5_SORBI Putative uncharacterized protein Sb01g016775 (Fragment) OSSorghum bicolor GNSb01g016775 PE4 SV1
Pgl_GLEAN_10033403	1	chr2	39087448	39088626	GO:0005515; protein binding; MF	IPR001810; F-box domain, cyclin-like	NA	Q9FLS0,FB253_ARATH F-box protein At5g07610 OSArabidopsis thaliana GNAt5g07610 PE2 SV1	C5WVA7,C5WVA7_SORBI Putative uncharacterized protein Sb01g016790 OSSorghum bicolor GNSb01g016790 PE4 SV1
Pgl_GLEAN_10035587	1	chr2	101198266	101201622	NA	NA	NA	NA	C5Z6I1,C5Z6I1_SORBI Putative uncharacterized protein Sb10g007210 OSSorghum bicolor GNSb10g007210 PE4 SV1
Pgl_GLEAN_10015497	1	chr2	109372716	109374929	NA	NA	NA	O75629,CREG1_HUMAN Protein CREG1 OSHomo sapiens GNCREG1 PE1 SV1	B6T6N9,B6T6N9_MAIZE CREG1 protein OSZea mays PE2 SV1
Pgl_GLEAN_10030613	1	chr2	114508548	114514092	GO:0004553; hydrolase activity, hydrolyzing O-glycosyl compounds; MF GO:0004559; alpha-mannosidase activity; MF GO:0005975; carbohydrate metabolic process; BP GO:0006013; mannose metabolic process; BP GO:0008270; zinc ion binding; MF GO:0015923; mannosidase activity; MF	IPR000602; Glycoside hydrolase, family 38, core IPR011682; Glycosyl hydrolases 38, C-terminal IPR015341; Glycoside hydrolase, family 38, central domain	hypothetical protein; K01231 alpha-mannosidase II [EC:3.2.1.114]	P27046,MA2A1_MOUSE Alpha-mannosidase 2 OSMus musculus GNMan2a1 PE1 SV2	C5Z7K3,C5Z7K3_SORBI Putative uncharacterized protein Sb10g008770 OSSorghum bicolor GNSb10g008770 PE4 SV1
Pgl_GLEAN_10020525	1	chr2	236498227	236500440	NA	NA	hypothetical protein; K04498 E1A/CREB-binding protein [EC:2.3.1.48]	Q6YXY2,HACL1_ORYSJ Probable histone acetyltransferase HAC-like 1 OSOryza sativa subsp. japonica GNOs02g0137500 PE3 SV2	C5XTZ4,C5XTZ4_SORBI Putative uncharacterized protein Sb04g003020 OSSorghum bicolor GNSb04g003020 PE4 SV1
Pgl_GLEAN_10021466	1	chr3	63804110	63808643	NA	IPR012416; Calmodulin binding protein-like	hypothetical protein LOC100264980; K02183 calmodulin	NA	C5XUY6,C5XUY6_SORBI Putative uncharacterized protein Sb04g023100 OSSorghum bicolor GNSb04g023100 PE4 SV1
Pgl_GLEAN_10029204	1	chr3	209753471	209756281	GO:0030001; metal ion transport; BP GO:0046872; metal ion binding; MF	IPR006121; Heavy metal-associated domain, HMA	NA	NA	C5XSM2,C5XSM2_SORBI Putative uncharacterized protein Sb04g020690 OSSorghum bicolor GNSb04g020690 PE4 SV1
Pgl_GLEAN_10029215	1	chr3	210184430	210186930	GO:0005515; protein binding; MF	IPR018467; CO/COL/TOC1, conserved site	NA	NA	C5YEX5,C5YEX5_SORBI Putative uncharacterized protein Sb06g014460 OSSorghum bicolor GNSb06g014460 PE4 SV1
Pgl_GLEAN_10009752	1	chr5	33541153	33544936	GO:0005488; binding; MF GO:0005509; calcium ion binding; MF GO:0006810; transport; BP GO:0055085; transmembrane transport; BP	IPR002048; Calcium-binding EF-hand IPR002067; Mitochondrial carrier protein IPR018108; Mitochondrial substrate/solute carrier IPR018247; EF-Hand 1, calcium-binding site IPR018249; EF-HAND 2	Slc25a31, 1700034J06Rik, Ant4, Sfec; solute carrier family 25 (mitochondrial carrier; adenine nucleotide translocator), member 31; K05863 solute carrier family 25 (mitochondrial carrier; adenine nucleotide translocator)	Q66L49,SCMC1_DANRE Calcium-binding mitochondrial carrier protein SCaMC-1 OSDanio rerio GNslc25a24 PE2 SV1	C5Z5N8,C5Z5N8_SORBI Putative uncharacterized protein Sb10g023640 OSSorghum bicolor GNSb10g023640 PE3 SV1
Pgl_GLEAN_10006367	1	chr5	67539928	67541785	GO:0000786; nucleosome; CC GO:0003677; DNA binding; MF GO:0006334; nucleosome assembly; BP	IPR000164; Histone H3 IPR007125; Histone core	hypothetical protein ; K11253 histone H3	Q76MV0,H32_TOBAC Histone H3.2 OSNicotiana tabacum GNB34 PE1 SV1	G7L647,G7L647_MEDTR Histone H3 OSMedicago truncatula GNMTR_7g013610 PE3 SV1
Pgl_GLEAN_10016233	1	chr5	82704132	82707904	GO:0005509; calcium ion binding; MF GO:0008152; metabolic process; BP GO:0016746; transferase activity, transferring acyl groups; MF	IPR002048; Calcium-binding EF-hand IPR002123; Phospholipid/glycerol acyltransferase IPR018249; EF-HAND 2	hypothetical protein; K13510 lysophosphatidylcholine acyltransferase / lyso-PAF acetyltransferase [EC:2.3.1.23 2.3.1.67]	Q3TFD2,PCAT1_MOUSE Lysophosphatidylcholine acyltransferase 1 OSMus musculus GNLpcat1 PE1 SV1	C5Z9F5,C5Z9F5_SORBI Putative uncharacterized protein Sb10g029780 OSSorghum bicolor GNSb10g029780 PE4 SV1
Pgl_GLEAN_10011837	2	chr5	88459447	88463157	GO:0005515; protein binding; MF GO:0006952; defense response; BP GO:0043531; ADP binding; MF	IPR000767; Disease resistance protein IPR001611; Leucine-rich repeat IPR002182; NB-ARC	Disease resistance protein RPM1, putative (EC:3.1.3.16); K13457 disease resistance protein RPM1	Q7XBQ9,RGA2_SOLBU Disease resistance protein RGA2 OSSolanum bulbocastanum GNRGA2 PE1 SV1	C5Y3N4,C5Y3N4_SORBI Putative uncharacterized protein Sb05g001660 OSSorghum bicolor GNSb05g001660 PE4 SV1
Pgl_GLEAN_10035199	1	chr5	104958830	104962390	GO:0003824; catalytic activity; MF GO:0004722; protein serine/threonine phosphatase activity; MF GO:0006470; protein dephosphorylation; BP GO:0008287; protein serine/threonine phosphatase complex; CC	IPR000222; Protein phosphatase 2C, manganese/magnesium aspartate binding site IPR001932; Protein phosphatase 2C-like IPR015655; Protein phosphatase 2C	Protein phosphatase 2C containing protein (EC:3.1.3.43); K01102 pyruvate dehydrogenase phosphatase [EC:3.1.3.43]	Q7XCJ7,P2C72_ORYSJ Probable protein phosphatase 2C 72 OSOryza sativa subsp. japonica GNOs10g0544900 PE2 SV1	C0HEP1,C0HEP1_MAIZE Putative uncharacterized protein OSZea mays PE2 SV1
Pgl_GLEAN_10027819	2	chr5	107231578	107240269	NA	NA	NA	NA	C5XG06,C5XG06_SORBI Putative uncharacterized protein Sb03g030645 (Fragment) OSSorghum bicolor GNSb03g030645 PE4 SV1
Pgl_GLEAN_10009038	1	chr5	108890332	108896916	NA	NA	NA	NA	C5WUN4,C5WUN4_SORBI Putative uncharacterized protein Sb01g031340 OSSorghum bicolor GNSb01g031340 PE4 SV1
Pgl_GLEAN_10004382	2	chr5	109383225	109389363	NA	NA	NA	NA	NA
Pgl_GLEAN_10013152	2	chr5	110359585	110361695	GO:0003723; RNA binding; MF GO:0003735; structural constituent of ribosome; MF GO:0006412; translation; BP GO:0015934; large ribosomal subunit; CC	IPR002143; Ribosomal protein L1	hypothetical protein; K02865 large subunit ribosomal protein L10Ae	Q8VZB9,R10A1_ARATH 60S ribosomal protein L10a-1 OSArabidopsis thaliana GNRPL10AA PE2 SV1	B6SIS5,B6SIS5_MAIZE Ribosomal protein OSZea mays PE2 SV1
Pgl_GLEAN_10008677	1	chr5	110561617	110564720	NA	IPR008580; Domain of unknown function DUF862, eukaryotic	NA	Q6DC39,PPDE1_DANRE PPPDE peptidase domain-containing protein 1 OSDanio rerio GNpppde1 PE2 SV1	B6TH05,B6TH05_MAIZE Putative uncharacterized protein OSZea mays PE2 SV1
Pgl_GLEAN_10017182	1	chr5	111291094	111292230	GO:0005515; protein binding; MF	IPR001810; F-box domain, cyclin-like	NA	Q9FLS0,FB253_ARATH F-box protein At5g07610 OSArabidopsis thaliana GNAt5g07610 PE2 SV1	C5WVG1,C5WVG1_SORBI Putative uncharacterized protein Sb01g031390 OSSorghum bicolor GNSb01g031390 PE4 SV1
Pgl_GLEAN_10017170	3	chr5	111598707	111605223	GO:0008080; N-acetyltransferase activity; MF GO:0008652; cellular amino acid biosynthetic process; BP	IPR000182; GNAT domain IPR001048; Aspartate/glutamate/uridylate kinase	hypothetical protein; K14682 amino-acid N-acetyltransferase [EC:2.3.1.1]	Q7MIA6,ARGA_VIBVY Amino-acid acetyltransferase OSVibrio vulnificus (strain YJ016) GNargA PE3 SV1	C5WVH9,C5WVH9_SORBI Putative uncharacterized protein Sb01g031570 OSSorghum bicolor GNSb01g031570 PE3 SV1
Pgl_GLEAN_10024866	1	chr5	112876395	112877147	GO:0005515; protein binding; MF	IPR001810; F-box domain, cyclin-like	NA	Q9FL82,FB270_ARATH F-box protein At5g39250 OSArabidopsis thaliana GNAt5g39250 PE2 SV1	C5WWI6,C5WWI6_SORBI Putative uncharacterized protein Sb01g032310 OSSorghum bicolor GNSb01g032310 PE4 SV1
Pgl_GLEAN_10012304	1	chr5	142854276	142857452	NA	NA	Os03g0214400; K09480 digalactosyldiacylglycerol synthase [EC:2.4.1.241]	Q6DW73,DGDG2_LOTJA Digalactosyldiacylglycerol synthase 2, chloroplastic OSLotus japonicus GNDGD2 PE2 SV1	C0P384,C0P384_MAIZE Putative uncharacterized protein OSZea mays PE2 SV1
Pgl_GLEAN_10031487	1	chr5	144773868	144777292	NA	NA	NA	NA	Q9STU9,Q9STU9_ARATH Putative uncharacterized protein AT4g24460 OSArabidopsis thaliana GNT22A6.290 PE4 SV1
Pgl_GLEAN_10037262	1	chr6	43959718	43960214	NA	NA	NA	NA	NA
Pgl_GLEAN_10037261	3	chr6	43983470	43985723	NA	NA	NA	NA	C5WT29,C5WT29_SORBI Putative uncharacterized protein Sb01g001860 OSSorghum bicolor GNSb01g001860 PE4 SV1
Pgl_GLEAN_10026717	1	chr6	56521800	56526557	GO:0003684; damaged DNA binding; MF GO:0003887; DNA-directed DNA polymerase activity; MF GO:0006281; DNA repair; BP	IPR001126; DNA-repair protein, UmuC-like IPR017961; DNA polymerase, Y-family, little finger domain IPR017963; DNA-repair protein, UmuC-like, N-terminal	hypothetical protein; K03509 DNA polymerase eta subunit [EC:2.7.7.7]	Q9Y253,POLH_HUMAN DNA polymerase eta OSHomo sapiens GNPOLH PE1 SV1	C5XKS0,C5XKS0_SORBI Putative uncharacterized protein Sb03g035050 OSSorghum bicolor GNSb03g035050 PE4 SV1
Pgl_GLEAN_10035834	1	chr6	57174269	57180282	GO:0005524; ATP binding; MF	IPR003959; ATPase, AAA-type, core	ATPase, AAA family protein (EC:3.6.4.3); K07767 microtubule-severing ATPase [EC:3.6.4.3]	A0JMA9,KATL2_XENTR Katanin p60 ATPase-containing subunit A-like 2 OSXenopus tropicalis GNkatnal2 PE2 SV1	C5XKR6,C5XKR6_SORBI Putative uncharacterized protein Sb03g035010 OSSorghum bicolor GNSb03g035010 PE4 SV1
Pgl_GLEAN_10012198	1	chr6	78762918	78764468	GO:0003735; structural constituent of ribosome; MF GO:0005622; intracellular; CC GO:0005840; ribosome; CC GO:0006412; translation; BP	IPR001380; Ribosomal protein L13e IPR018256; Ribosomal protein L13e, conserved site	hypothetical protein; K02873 large subunit ribosomal protein L13e	P41129,RL132_BRANA 60S ribosomal protein L13-2 OSBrassica napus PE2 SV1	C5XGD3,C5XGD3_SORBI 60S ribosomal protein L13 OSSorghum bicolor GNSb03g044290 PE3 SV1
Pgl_GLEAN_10012202	1	chr6	79051952	79055717	NA	IPR005061; Domain of unknown function DUF292, eukaryotic	hypothetical protein; K03453 bile acid:Na+ symporter, BASS family	Q54I39,IST1L_DICDI IST1-like protein OSDictyostelium discoideum GNDDB_G0289029 PE3 SV1	B4FY70,B4FY70_MAIZE Putative uncharacterized protein OSZea mays PE2 SV1
Pgl_GLEAN_10000879	1	chr6	103152826	103155609	GO:0000151; ubiquitin ligase complex; CC GO:0004842; ubiquitin-protein ligase activity; MF GO:0005515; protein binding; MF GO:0016567; protein ubiquitination; BP	IPR000225; Armadillo IPR003613; U box domain	An14g05020; vacuolar protein 8; K08332 vacuolar protein 8	O22193,PUB4_ARATH U-box domain-containing protein 4 OSArabidopsis thaliana GNPUB4 PE1 SV3	C5XEM0,C5XEM0_SORBI Putative uncharacterized protein Sb03g041930 OSSorghum bicolor GNSb03g041930 PE4 SV1
Pgl_GLEAN_10026615	1	chr7	9480751	9482523	GO:0005634; nucleus; CC	IPR004367; Cyclin, C-terminal IPR006671; Cyclin, N-terminal IPR013763; Cyclin-like	hypothetical protein; K10151 cyclin D2	Q8LHA8,CCD22_ORYSJ Cyclin-D2-2 OSOryza sativa subsp. japonica GNCYCD2-2 PE2 SV1	B4FY72,B4FY72_MAIZE Putative uncharacterized protein OSZea mays PE2 SV2
Pgl_GLEAN_10025974	1	chr7	12667427	12669532	NA	NA	NA	NA	C5XD90,C5XD90_SORBI Putative uncharacterized protein Sb02g038360 OSSorghum bicolor GNSb02g038360 PE4 SV1
Pgl_GLEAN_10019277	3	chr7	17860467	17862907	NA	NA	NA	NA	NA
Pgl_GLEAN_10003236	1	chr7	21428352	21429883	NA	NA	Os05g0436400; K09595 minor histocompatibility antigen H13 [EC:3.4.23.-]	NA	B9FJ61,B9FJ61_ORYSJ Signal peptide peptidase 2 OSOryza sativa subsp. japonica GNOsSPP2 PE2 SV1
Pgl_GLEAN_10020617	1	chr7	52849329	52853291	GO:0008270; zinc ion binding; MF	IPR001594; Zinc finger, DHHC-type, palmitoyltransferase	NA	Q0WQK2,ZDHC9_ARATH Probable S-acyltransferase At3g26935 OSArabidopsis thaliana GNAt3g26935 PE1 SV1	B6TXZ3,B6TXZ3_MAIZE Palmitoyltransferase ZDHHC9 OSZea mays PE2 SV1
Pgl_GLEAN_10010232	1	scaffold3232	461861	465042	GO:0004672; protein kinase activity; MF GO:0004713; protein tyrosine kinase activity; MF GO:0005524; ATP binding; MF GO:0006468; protein phosphorylation; BP	IPR000719; Protein kinase, catalytic domain IPR001245; Serine-threonine/tyrosine-protein kinase catalytic domain IPR002290; Serine/threonine- dual-specificity protein kinase, catalytic domain IPR008266; Tyrosine-protein kinase, active site IPR017441; Protein kinase, ATP binding site IPR020635; Tyrosine-protein kinase, catalytic domain	receptor serine-threonine protein kinase, putative (EC:2.7.10.2); K13430 serine/threonine-protein kinase PBS1 [EC:2.7.11.1]	B9DFG5,PTI13_ARATH PTI1-like tyrosine-protein kinase 3 OSArabidopsis thaliana GNPTI13 PE1 SV1	C0PKH0,C0PKH0_MAIZE Putative uncharacterized protein OSZea mays PE2 SV1
Pgl_GLEAN_10010235	1	scaffold3232	507519	510108	GO:0003824; catalytic activity; MF GO:0051186; cofactor metabolic process; BP GO:0051536; iron-sulfur cluster binding; MF	IPR006638; Elongator protein 3/MiaB/NifB IPR007197; Radical SAM IPR010722; Biotin/thiamin synthesis-associated protein	Os08g0540100; K01012 biotin synthetase [EC:2.8.1.6]	P54967,BIOB_ARATH Biotin synthase OSArabidopsis thaliana GNBIO2 PE2 SV1	B4FI64,B4FI64_MAIZE Putative uncharacterized protein OSZea mays PE2 SV1
